# Supplementary material for: Opponent learning with different representations in the cortico-basal ganglia pathways can develop obsession-compulsion cycle
Source: PLoS Comput Biol. 2023 Jun 15;19(6):e1011206. doi: 10.1371/journal.pcbi.1011206 (PMC10306209; doi:10.1371/journal.pcbi.1011206)
Supplement: S1 Data — Please read "readme.txt" for details. (ZIP) [file pcbi.1011206.s001.zip]

Archive with 59 entries (59 files):
- data22101401_Out.mat
- data22101801_Out.mat
- data22111201_choice_pattern_set.mat
- data22111202_choice_pattern_set.mat
- data23030101_choice_pattern_set.mat
- data23030501_Out.mat
- data23030502_choice_pattern_set.mat
- data23030511_Out.mat
- data23041801_Out.mat
- df.m
- df2.m
- dfet_fit.m
- makeFig10.m
- makeFig3A-D.m
- makeFig3E.m
- makeFig4AB.m
- makeFig4C.m
- makeFig4DE.m
- makeFig4FG.m
- makeFig4H.m
- makeFig4I.m
- makeFig5BD.m
- makeFig5C.m
- makeFig5E.m
- makeFig5F.m
- makeFig6AB.m
- makeFig6CD.m
- makeFig6E.m
- makeFig7AB.m
- makeFig7C.m
- makeFig9Abottom.m
- makeFig9Atop.m
- makeFig9B.m
- makeFigF1_fitting_highOCI.m
- makeFigF2_fitting_lowOCI.m
- makeFigF3_fitting_check.m
- makeFigR2.2.m
- makeFigR3.2.1-2.m
- OCD_model.m
- OCD_model_rev.m
- OCD_model_rev_decay.m
- OCD_model_rev_decay_scaling.m
- OCD_model101.m
- OCD_model102.m
- OCD_model2_rev.m
- OCDalt.m
- Out_highOCI.mat
- Out_lowOCI.mat
- Qlearning_version_of_makeFig3A-D.m
- Qlearning_version_of_makeFig3E.m
- Qlearning_version_of_makeFig4AB.m
- Qlearning_version_of_makeFig4DE.m
- readme.txt
- twostage_fit7.m
- twostage_fitsrir.m
- twostage_fitsrirPun.m
- twostage_modiori_sim.m
- twostage_srir_sim.m
- twostagePun_srir_sim.m
