# Supplementary material for: Opponent learning with different representations in the cortico-basal ganglia pathways can develop obsession-compulsion cycle
Source: PLoS Comput Biol. 2023 Jun 15;19(6):e1011206. doi: 10.1371/journal.pcbi.1011206 (PMC10306209; doi:10.1371/journal.pcbi.1011206)
Supplement: S1 Data — Please read "readme.txt" for details. (ZIP) [file pcbi.1011206.s001.zip › makeFig5C.m]

% makeFig5C

% reset rand
clear all
rand_seed_base = 22120200;

% parameters for the agent function
a_base = 0.1;
b = 10;
n = 50000;
type_of_learning = 1;
n_act = 3;
decay_rate = 0.001;

% parameters for simulations
f = 10; % fineness of the variations of the learning rates
n_sim = 100;
res.ma_obs_end = NaN(f+1,f+1,n_sim);

% simulations
for k1 = 0:1:f
    rand_seed = rand_seed_base + k1;
    rand('twister',rand_seed);
    SR_ap = a_base * (k1/f);
    IR_ap = a_base - SR_ap;
    for k2 = 0:1:f
        SR_an = a_base * (k2/f);
        IR_an = a_base - SR_an;
        for k3 = 1:n_sim
            fprintf('%d-%d-%d\n',k1,k2,k3);
            out = OCD_model101(type_of_learning,SR_ap,SR_an,IR_ap,IR_an,b,n,n_act,decay_rate);
            res.ma_obs_end(k1+1,k2+1,k3) = out.ma_obs(end);
        end
    end
    save(['respart' num2str(rand_seed)],'res');
end

% integrate the saved results
f = 10; % fineness of the variations of the learning rates
n_sim = 100;
tmp_res.ma_obs_end = NaN(f+1,f+1,n_sim);
for k1 = 0:1:f
    rand_seed = rand_seed_base + k1;
    load(['respart' num2str(rand_seed) '.mat']);
    tmp_res.ma_obs_end(k1+1,:,:) = res.ma_obs_end(k1+1,:,:);
    clear res
end
res = tmp_res;
save(['res' num2str(rand_seed_base)],'res');

% set the same scale (color) of the image as used for Figure 4G
load('res22112600','res');
h_cl = max(max(mean(res.ma_obs_end,3)));
clear res

% plot
load(['res' num2str(rand_seed_base) '.mat']);
F = figure;
A = axes;
hold on
set(A,'PlotBoxAspectRatio',[1 1 1]);
axis([0.5 f+1.5 0.5 f+1.5]);
P1 = image(mean(res.ma_obs_end,3)'*(64/h_cl));
set(A,'xtick',[1 (f+2)/2 f+1],'xticklabel',[0 a_base/2 a_base],'FontSize',20);
set(A,'ytick',[1 (f+2)/2 f+1],'yticklabel',[0 a_base/2 a_base],'FontSize',20);
P2 = colorbar;
set(P2,'ytick',[0:0.1:0.5]*(64/h_cl),'yticklabel',[0:0.1:0.5],'FontSize',20);
print(F,'-depsc','Figure5C');
