# Supplementary material for: Opponent learning with different representations in the cortico-basal ganglia pathways can develop obsession-compulsion cycle
Source: PLoS Comput Biol. 2023 Jun 15;19(6):e1011206. doi: 10.1371/journal.pcbi.1011206 (PMC10306209; doi:10.1371/journal.pcbi.1011206)
Supplement: S1 Data — Please read "readme.txt" for details. (ZIP) [file pcbi.1011206.s001.zip › makeFigF1_fitting_highOCI.m]

% makeFigF1
% fitting of choice data of high OCI-R (>=40) participants of Gillan et al. elife 2016 (https://doi.org/10.7554/eLife.11305)
% choice data was obtained from https://osf.io/usdgt/

%
load Out_highOCI % choice data of high OCI-R (>=40) participants, with the trials where the recorded reward was -1 omitted
ini.b = 5;
fminsearch_option = optimset('fminsearch');
fminsearch_option = optimset(fminsearch_option,'MaxFunEvals', 10000, 'MaxIter', 10000);
for k1 = 1:2
    for k2 = 1:length(Out{k1})
        estparas{k1}{k2} = NaN(9,8);
        estparasPun{k1}{k2} = NaN(9,8);
        for k3 = 1:9
            fprintf('fit %d-%d-%d\n',k1,k2,k3);
            ini.a_SR = [-0.05+ceil(k3/3)*0.1 0.05+mod(k3-1,3)*0.1 0.05];
            ini.a_IR = 0.3-ini.a_SR(1:2);
            iniall = [atanh(2*ini.a_SR-1) atanh(2*ini.a_IR-1) ini.b];
            [estim,fval,exitflag] = fminsearch(@twostage_fitsrir, iniall, fminsearch_option, Out{k1}{k2});
            estparas{k1}{k2}(k3,:) = [(tanh(estim(1:5))+1)/2 estim(6) fval exitflag];
            [estim,fval,exitflag] = fminsearch(@twostage_fitsrirPun, iniall, fminsearch_option, Out{k1}{k2});
            estparasPun{k1}{k2}(k3,:) = [(tanh(estim(1:5))+1)/2 estim(6) fval exitflag];
        end
    end
end
save estparas estparas
save estparasPun estparasPun

%
for k1 = 1:2
    bestestparas{k1} = NaN(length(Out{k1}),8);
    bestestparasPun{k1} = NaN(length(Out{k1}),8);
    for k2 = 1:length(Out{k1})
        [tmp_value,tmp_index] = min(estparas{k1}{k2}(:,7));
        if estparas{k1}{k2}(tmp_index,8) == 1
            bestestparas{k1}(k2,:) = estparas{k1}{k2}(tmp_index,:);
        end
        [tmp_value,tmp_index] = min(estparasPun{k1}{k2}(:,7));
        if estparasPun{k1}{k2}(tmp_index,8) == 1
            bestestparasPun{k1}(k2,:) = estparasPun{k1}{k2}(tmp_index,:);
        end
    end
end
save bestestparas bestestparas
save bestestparasPun bestestparasPun

% figure
load bestestparas
load bestestparasPun
%
tmp{1} = bestestparas;
tmp{2} = bestestparasPun;
for k1 = 1:2
    for k2 = 1:2
        F = figure;
        A = axes;
        hold on;
        axis([-1 1 -1 1]);
        set(A,'PlotBoxAspectRatio',[1 1 1]);
        P = plot([0 0],[-1 1],'k:');
        P = plot([-1 1],[0 0],'k:');
        P = plot(tmp{k1}{k2}(:,1)-tmp{k1}{k2}(:,2), tmp{k1}{k2}(:,4)-tmp{k1}{k2}(:,5),'kx');
        set(P,'MarkerSize',20,'LineWidth',2);
        set(A,'xtick',[-1:0.5:1],'xticklabel',[-1:0.5:1],'FontSize',28);
        set(A,'ytick',[-1:0.5:1],'yticklabel',[-1:0.5:1],'FontSize',28);
        print(F,'-depsc',['FigureF1_' num2str(k1) '_' num2str(k2)]);
    end
end
