# Supplementary material for: Opponent learning with different representations in the cortico-basal ganglia pathways can develop obsession-compulsion cycle
Source: PLoS Comput Biol. 2023 Jun 15;19(6):e1011206. doi: 10.1371/journal.pcbi.1011206 (PMC10306209; doi:10.1371/journal.pcbi.1011206)
Supplement: S1 Data — Please read "readme.txt" for details. (ZIP) [file pcbi.1011206.s001.zip › makeFigF2_fitting_lowOCI.m]

% makeFigF2
% fitting of choice data of low OCI-R (<=1) participants in Experiment 2 of Gillan et al. elife 2016 (https://doi.org/10.7554/eLife.11305)
% choice data was obtained from https://osf.io/usdgt/

%
load Out_lowOCI % choice data of low OCI-R (<=1) participants in Experiment 2, with the trials where the recorded reward was -1 omitted
ini.b = 5;
fminsearch_option = optimset('fminsearch');
fminsearch_option = optimset(fminsearch_option,'MaxFunEvals', 10000, 'MaxIter', 10000);
for k2 = 1:length(Out)
    estparas{k2} = NaN(9,8);
    estparasPun{k2} = NaN(9,8);
    for k3 = 1:9
        fprintf('fit %d-%d\n',k2,k3);
        ini.a_SR = [-0.05+ceil(k3/3)*0.1 0.05+mod(k3-1,3)*0.1 0.05];
        ini.a_IR = 0.3-ini.a_SR(1:2);
        iniall = [atanh(2*ini.a_SR-1) atanh(2*ini.a_IR-1) ini.b];
        [estim,fval,exitflag] = fminsearch(@twostage_fitsrir, iniall, fminsearch_option, Out{k2});
        estparas{k2}(k3,:) = [(tanh(estim(1:5))+1)/2 estim(6) fval exitflag];
        [estim,fval,exitflag] = fminsearch(@twostage_fitsrirPun, iniall, fminsearch_option, Out{k2});
        estparasPun{k2}(k3,:) = [(tanh(estim(1:5))+1)/2 estim(6) fval exitflag];
    end
end
save estparas_lowOCI estparas
save estparasPun_lowOCI estparasPun

%
bestestparas = NaN(length(Out),8);
bestestparasPun = NaN(length(Out),8);
for k2 = 1:length(Out)
    [tmp_value,tmp_index] = min(estparas{k2}(:,7));
    if estparas{k2}(tmp_index,8) == 1
        bestestparas(k2,:) = estparas{k2}(tmp_index,:);
    end
    [tmp_value,tmp_index] = min(estparasPun{k2}(:,7));
    if estparasPun{k2}(tmp_index,8) == 1
        bestestparasPun(k2,:) = estparasPun{k2}(tmp_index,:);
    end
end
save bestestparas_lowOCI bestestparas
save bestestparasPun_lowOCI bestestparasPun

% figure
load bestestparas_lowOCI
load bestestparasPun_lowOCI
%
tmp{1} = bestestparas;
tmp{2} = bestestparasPun;
for k1 = 1:2
    F = figure;
    A = axes;
    hold on;
    axis([-1 1 -1 1]);
    set(A,'PlotBoxAspectRatio',[1 1 1]);
    P = plot([0 0],[-1 1],'k:');
    P = plot([-1 1],[0 0],'k:');
    P = plot(tmp{k1}(:,1)-tmp{k1}(:,2), tmp{k1}(:,4)-tmp{k1}(:,5),'kx');
    set(P,'MarkerSize',20,'LineWidth',2);
    set(A,'xtick',[-1:0.5:1],'xticklabel',[-1:0.5:1],'FontSize',28);
    set(A,'ytick',[-1:0.5:1],'yticklabel',[-1:0.5:1],'FontSize',28);
    print(F,'-depsc',['FigureF2_' num2str(k1)]);
end
